# Supplementary material for: Social Health among German Nursing Home Residents with Dementia during the COVID-19 Pandemic, and the Role of Technology to Promote Social Participation
Source: Int J Environ Res Public Health. 2022 Feb 10;19(4):1956. doi: 10.3390/ijerph19041956 (PMC8872488; doi:10.3390/ijerph19041956)
Supplement: Supplementary file 1 [file ijerph-19-01956-s001.zip]

Archive with 1 entries (1 files):
- ijerph-1508445-supplementary.pdf
